# Supplementary material for: Untargeted Metabolomics Reveals Key Differences Between Yak, Buffalo, and Cow Colostrum Based on UHPLC-ESI-MS/MS
Source: Foods. 2025 Jan 13;14(2):232. doi: 10.3390/foods14020232 (PMC11765268; doi:10.3390/foods14020232)
Supplement: Supplementary file 1 [file foods-14-00232-s001.zip]

Archive with 1 entries (1 files):
- foods-3417864-supplementary.pdf
